# Supplementary material for: Performance Characterisation of the Airvo2TM Nebuliser Adapter in Combination with the Aerogen SoloTM Vibrating Mesh Nebuliser for in Line Aerosol Therapy during High Flow Nasal Oxygen Therapy
Source: Pharmaceutics. 2024 Apr 20;16(4):565. doi: 10.3390/pharmaceutics16040565 (PMC11053618; doi:10.3390/pharmaceutics16040565)
Supplement: Supplementary file 1 [file pharmaceutics-16-00565-s001.zip]

Archive with 1 entries (1 files):
- pharmaceutics-2953280-supplementary.pdf
